# Supplementary material for: Individual consistency in the behaviors of newly-settled reef fish
Source: PeerJ. 2015 May 14;3:e961. doi: 10.7717/peerj.961 (PMC4435502; doi:10.7717/peerj.961)
Supplement: Data S1 — Each experiment’s dataset is in a seperate worksheet. [file peerj-03-961-s001.xlsx]

## Sheet: Field_Short term consistency
Date	Observer	Time	ReefID	UniqueFishID	Observation	Bite rate	DV	%Bottom	%Middle	%Top	height	Agg. Latency	Agg. Strike
25-10-2012	James	09:50:00	15	1	1	33	3	0	100	0	0.5	0	0
25-10-2012	James	10:30:00	15	1	2	27	2	0	100	0	0.5	0	0
25-10-2012	James	11:06:00	15	1	3	27	2	0	100	0	0.5	0	0
25-10-2012	James	09:56:00	16	2	1	14	4	0	100	0	0.5	0	0
25-10-2012	James	10:36:00	16	2	2	19	2	0	100	0	0.5	0	0
25-10-2012	James	11:13:00	16	2	3	34	3	0	100	0	0.5	0	0
25-10-2012	James	10:05:00	17	3	1	23	3	0	80	20	0.6	30	3
25-10-2012	James	10:43:00	17	3	2	26	3	0	75	25	0.625	17	18
25-10-2012	James	11:20:00	17	3	3	15	1	0	80	20	0.6	0	0
25-10-2012	James	10:14:00	18	4	1	17	5	0	100	0	0.5	26	38
25-10-2012	James	10:51:00	18	4	2	28	2	0	100	0	0.5	6	24
25-10-2012	James	11:27:00	18	4	3	34	3	0	100	0	0.5	0	0
25-10-2012	James	10:23:00	19	5	1	34	1	0	100	0	0.5	0	0
25-10-2012	James	11:00:00	19	5	2	29	2	0	100	0	0.5	0	0
25-10-2012	James	11:34:00	19	5	3	19	1	0	100	0	0.5	0	0
25-10-2012	Jon	09:57:00	2	6	1	13	0	10	60	30	0.6	0	0
25-10-2012	Jon	10:33:00	2	6	2	13	5	80	20	0	0.1	0	0
25-10-2012	Jon	11:05:00	2	6	3	8	5	90	10	0	0.05	0	0
25-10-2012	Jon	10:05:00	3	7	1	25	2	95	5	0	0.025	0	0
25-10-2012	Jon	10:41:00	3	7	2	6	0	100	0	0	0	0	0
25-10-2012	Jon	11:12:00	3	7	3	7	0	100	0	0	0	0	0
25-10-2012	Jon	10:13:00	4	8	1	13	0	10	80	10	0.5	0	0
25-10-2012	Jon	10:49:00	4	8	2	14	0	0	90	10	0.55	0	0
25-10-2012	Jon	11:20:00	4	8	3	11	0	0	90	10	0.55	0	0
25-10-2012	Jon	10:22:00	5	9	1	14	0	95	5	0	0.025	0	0
25-10-2012	Jon	10:57:00	5	9	2	11	0	90	10	0	0.05	0	0
25-10-2012	Jon	11:27:00	5	9	3	9	0	100	0	0	0	0	0
25-10-2012	Jon	15:12:00	6	10	1	9	15	0	100	0	0.5	9	4
25-10-2012	Jon	15:53:00	6	10	2	7	10	0	90	10	0.55	0	0
25-10-2012	Jon	16:30:00	6	10	3	15	10	100	0	0	0	0	0
25-10-2012	Jon	15:21:00	7	11	1	7	5	100	0	0	0	0	0
25-10-2012	Jon	15:59:00	7	11	2	4	2	70	20	10	0.2	0	0
25-10-2012	Jon	16:37:00	7	11	3	9	0	0	80	20	0.6	0	0
25-10-2012	Jon	15:29:00	8	12	1	6	0	100	0	0	0	0	0
25-10-2012	Jon	16:07:00	8	12	2	17	0	100	0	0	0	0	0
25-10-2012	Jon	16:44:00	8	12	3	15	0	80	20	0	0.1	0	0
25-10-2012	Jon	15:38:00	9	13	1	15	0	100	0	0	0	0	0
25-10-2012	Jon	16:13:00	9	13	2	4	0	10	90	0	0.45	0	0
25-10-2012	Jon	16:51:00	9	13	3	5	0	80	10	10	0.15	0	0
25-10-2012	James	15:11:00	14	14	1	28	3	100	0	0	0	0	0
25-10-2012	James	15:50:00	14	14	2	35	1	0	0	100	1	0	0
25-10-2012	James	16:21:00	14	14	3	40	2	0	100	0	0.5	0	0
25-10-2012	James	15:18:00	11	15	1	18	2	0	0	100	1	0	0
25-10-2012	James	15:57:00	11	15	2	25	2	0	100	0	0.5	0	0
25-10-2012	James	16:28:00	11	15	3	10	2	0	90	10	0.55	0	0
25-10-2012	James	15:25:00	3	16	1	36	2	0	98	2	0.51	13	9
25-10-2012	James	16:03:00	3	16	2	42	5	0	100	0	0.5	0	0
25-10-2012	James	16:33:00	3	16	3	33	5	2	93	5	0.515	0	0
25-10-2012	James	15:35:00	12	17	1	35	2	100	0	0	0	0	0
25-10-2012	James	16:09:00	12	17	2	33	2	100	0	0	0	0	0
25-10-2012	James	16:41:00	12	17	3	26	2	100	0	0	0	0	0
25-10-2012	James	15:41:00	2	18	1	20	3	0	95	5	0.525	29	52
25-10-2012	James	16:15:00	2	18	2	23	2	0	90	10	0.55	0	0
25-10-2012	James	16:47:00	2	18	3	19	2	0	95	5	0.525	0	0

## Sheet: Field_Multiple Days
FishID	observation	Bite rate	DV	%Bottom	%Middle	%Top	height
1	1	17	10	0	100	0	0.5
1	2	12	10	100	0	0	0
1	3	12	3	60	40	0	0.2
1	4	19	2	0	70	30	0.65
2	1	42	30	0	0	100	1
2	2	28	60	0	0	100	1
3	1	47	25	0	70	30	0.65
3	2	48		0	0	100	1
3	3	12	10	0	100	0	0.5
3	4	16	5	0	100	0	0.5
3	5	60	20	0	0	100	1
3	6	18	10	0	100	0	0.5
3	7	39	10	0	80	20	0.6
3	8	42	20	0	0	100	1
4	1	22	10	0	0	0	0
4	2	18	2	0	70	30	0.65
4	3	22	5	0	70	30	0.65
4	4	19	5	0	0	100	1
4	5	10	2	0	80	20	0.6
4	6	70	5	0	100	0	0.5
4	7	16	5	0	100	0	0.5
4	8	15	5	100	0	0	0
4	9	14	5	0	100	0	0.5
4	10	22	5	0	70	30	0.65
5	1	28	10	0	100	0	0.5
5	2	12	5	0	60	40	0.7
5	3	21	10	0	100	0	0.5
5	4	28		0	0	100	1
5	5	15	5	0	100	0	0.5
5	6	14	10	0	70	30	0.65
5	7	24	5	0	100	0	0.5
5	8	16	5	100	0	0	0
5	9	15	5	0	100	0	0.5
5	10	28	5	0	100	0	0.5
6	1	18	15	0	100	0	0.5
6	2	9	10	0	0	100	1
6	3	17	5	0	80	20	0.6
6	4	23	5	0	80	20	0.6
6	5	17	5	60	40	0	0.2
6	6	25	5	0	0	100	1
6	7	25	5	0	50	50	0.75
6	8	22	5	0	100	0	0.5
6	9	20	5	10	80	10	0.5
6	10	15	5	0	100	0	0.5
7	1	12	25	0	0	100	1
7	2	26	15	0	70	30	0.65
7	3	15	5	0	100	0	0.5
7	4	16	2	0	100	0	0.5
7	5	12	5	0	100	0	0.5
7	6	22	10	0	30	70	0.85
7	7	17	5	0	100	0	0.5
7	8	23	5	0	100	0	0.5
7	9	15	5	0	100	0	0.5
7	10	22	15	30	30	40	0.55
8	1	27	20	0	100	0	0.5
8	2	19	15	0	0	100	1
8	3	37	5	100	0	0	0
8	4	24	5	0	80	20	0.6
8	5	24	10	0	60	40	0.7
8	6	19	5	0	100	0	0.5
8	7	27	10	0	100	0	0.5
8	8	34	5	0	100	0	0.5
8	9	22	5	30	30	40	0.55
8	10	24	10	0	100	0	0.5
9	1	11	10	0	100	0	0.5
9	2	24	20	0	0	100	1
9	3	39	25	0	0	100	1
9	4	14	10	0	50	50	0.75
9	5	13	25	0	0	100	1
9	6	23	10	0	0	100	1
9	7	32	10	0	100	0	0.5
9	8	30	10	0	100	0	0.5
9	9	28	20	30	30	40	0.55
9	10	19	15	60	30	10	0.25
10	1	14	7	100	0	0	0
10	2	46	25	0	0	100	1
10	3	28	5	0	100	0	0.5
10	4	27	10	30	30	40	0.55
10	5	21	10	0	0	100	1
10	6	17	10	0	100	0	0.5
10	7	40	15	20	30	30	0.45
10	8	32	25	0	0	100	1
10	9	32	25	0	0	100	1
10	10	14	5	100	0	0	0
11	1	4	0	100	0	0	0
11	2	0	0	100	0	0	0
11	3	0	0	100	0	0	0
11	4	0	0	100	0	0	0
11	5	0	0	100	0	0	0
11	6	0	0	100	0	0	0
11	7	0	0	100	0	0	0
11	8	0	0	100	0	0	0
11	9	0	0	100	0	0	0
11	10			0	0	0
12	1	12	2	0	100	0	0.5
12	2	20	5	0	0	100	1
12	3	12	5	70	30	0	0.15
12	5			0	0	0
12	6			0	0	0
13	1	22	2	0	100	0	0.5
13	2	33	10	0	70	30	0.65
13	3	16	5	80	20	0	0.1
13	4			0	0	0
13	4	17	5	0	70	30	0.65
13	5	17	5	0	70	30	0.65
13	6	18	2	0	100	0	0.5
13	7	10	2	0	100	0	0.5
13	8	12	2	0	0	100	1
13	9	9	2	0	100	0	0.5
14	1	9	5	0	100	0	0.5
14	2	12	10	0	100	0	0.5
14	3	8	2	100	0	0	0
14	4	19	2	0	100	0	0.5
14	5	20	2	0	100	0	0.5
14	6	10	5	30	70	0	0.35
14	7	18	2	0	100	0	0.5
14	8	5	0	100	0	0	0
14	9	10	2	0	100	0	0.5
14				0	0	0
15	1	19	5	0	100	0	0.5
15	2	12	40	0	100	0	0.5
15	3	14	10	0	0	100	1
15				0	0	0
16	1	20	5	70	30	0	0.15
16	2	12	20	0	70	30	0.65
16	3	12	10	20	30	50	0.65
16	4	24	5	0	100	0	0.5
16	5	18	5	0	100	0	0.5
16	6	19	5	30	60	10	0.4
16	7	24	5	0	100	0	0.5
16	8	16	20	0	100	0	0.5
16	9	18	5	0	100	0	0.5
17	1	16	20	0	70	30	0.65
17	2	12	15	0	100	0	0.5
17	3	22	10	0	0	100	1
17	4	18	10	10	70	20	0.55
17	5	11	10	30	30	40	0.55
17				0	0	0
18	1	14	5	100	0	0	0
18	2	24	2	100	0	0	0
18	3	26	2	0	0	100	1
19	1	0	0	100	0	0	0
19	2	9	0	60	40	0	0.2
19	3	10	5	0	100	0	0.5
20	1	28	20	0	100	0	0.5
20	2	22	10	0	100	0	0.5
21	1	14	5	100	0	0	0
21	2	23	10	0	100	0	0.5
21	3	12	5	0	100	0	0.5

## Sheet: Field_Observer vs video
Date	Observer	FishID	Observation	Bite rate	%Bottom	%Middle	%Top	height
22-10-2012	James	1	observer	15	0	70	30	0.65
22-10-2012	James	1	simul video	16	0	80	20	0.6
22-10-2012	James	1	video	13	0	100	0	0.5
22-10-2012	James	2	observer	17	100	0	0	0
22-10-2012	James	2	simul video	15	90	10	0	0.05
22-10-2012	James	2	video	23	80	20	0	0.1
22-10-2012	James	3	observer	9	5	65	30	0.625
22-10-2012	James	3	simul video	19	75	20	5	0.15
22-10-2012	James	3	video	22	75	20	5	0.15
22-10-2012	James	4	observer	14	100	0	0	0
22-10-2012	James	4	simul video	16	0	80	20	0.6
22-10-2012	James	4	video	8	0	80	20	0.6
22-10-2012	James	5	observer	14	0	100	0	0.5
22-10-2012	James	5	simul video	17	25	75	0	0.375
22-10-2012	James	5	video	9	20	80	0	0.4
22-10-2012	James	6	observer	33	0	100	0	0.5
22-10-2012	James	6	simul video	21	0	99	1	0.505
22-10-2012	James	6	video	26	0	100	0	0.5
22-10-2012	James	7	observer	51	100	0	0	0
22-10-2012	James	7	simul video	43	45	55	0	0.275
22-10-2012	James	7	video	36	45	55	0	0.275
22-10-2012	James	8	observer	23	0	50	50	0.75
22-10-2012	James	8	simul video	9	0	0	100	1
22-10-2012	James	8	video	15	0	0	100	1
22-10-2012	James	9	observer	41	0	100	0	0.5
22-10-2012	James	9	simul video	22	0	95	5	0.525
22-10-2012	James	9	video	14	0	100	0	0.5
22-10-2012	James	10	observer	31	0	60	40	0.7
22-10-2012	James	10	simul video	13	0	0	100	1
22-10-2012	James	10	video	13	0	5	95	0.975
23-10-2012	James	11	observer	24	100	0	0	0
23-10-2012	James	11	simul video	11	100	0	0	0
23-10-2012	James	11	video	7	100	0	0	0
23-10-2012	James	12	observer	22	100	0	0	0
23-10-2012	James	12	simul video	17	100	0	0	0
23-10-2012	James	12	video	13	98	2	0	0.01
23-10-2012	James	13	observer	18	0	100	0	0.5
23-10-2012	James	13	simul video	19	0	80	20	0.6
23-10-2012	James	13	video	19	0	40	60	0.8
23-10-2012	James	14	observer	28	100	0	0	0
23-10-2012	James	14	simul video	25	100	0	0	0
23-10-2012	James	14	video	36	100	0	0	0
23-10-2012	James	15	observer	13	0	100	0	0.5
23-10-2012	James	15	simul video	16	85	15	0	0.075
23-10-2012	James	15	video	17	65	35	0	0.175
23-10-2012	James	16	observer	19	0	90	10	0.55
23-10-2012	James	16	simul video	12	0	98	2	0.51
23-10-2012	James	16	video	21	0	100	0	0.5
23-10-2012	James	17	observer	27	0	100	0	0.5
23-10-2012	James	17	simul video	5	0	100	0	0.5
23-10-2012	James	17	video	20	95	5	0	0.025
23-10-2012	James	18	observer	34	30	70	0	0.35
23-10-2012	James	18	simul video	34	10	90	0	0.45
23-10-2012	James	18	video	36	10	90	0	0.45
23-10-2012	James	19	observer	30	100	0	0	0
23-10-2012	James	19	simul video	23	100	0	0	0
23-10-2012	James	19	video	28	100	0	0	0
23-10-2012	James	20	observer	26	0	100	0	0.5
23-10-2012	James	20	simul video	35	5	90	5	0.5
23-10-2012	James	20	video	28	0	100	0	0.5
23-10-2012	James	21	observer	38	0	90	10	0.55
23-10-2012	James	21	simul video	26	0	40	60	0.8
23-10-2012	James	21	video	25	0	0	100	1
23-10-2012	James	22	observer	19	0	100	0	0.5
23-10-2012	James	22	simul video	18	0	100	0	0.5
23-10-2012	James	22	video	20	0	100	0	0.5
24-10-2012	James	23	observer	42	95	5	0	0.025
24-10-2012	James	23	simul video	27	90	10	0	0.05
24-10-2012	James	23	video	29	85	15	0	0.075
24-10-2012	James	24	observer	33	85	10	0	0.05
24-10-2012	James	24	simul video	51	20	80	0	0.4
24-10-2012	James	24	video	31	0	95	5	0.525
24-10-2012	James	25	observer	24	0	0	100	1
24-10-2012	James	25	simul video	32	0	95	5	0.525
24-10-2012	James	25	video	24	0	0	100	1
24-10-2012	James	26	observer	49	60	40	0	0.2
24-10-2012	James	26	simul video	46	60	35	5	0.225
24-10-2012	James	26	video	70	20	75	5	0.425
24-10-2012	James	27	observer	34	90	10	0	0.05
24-10-2012	James	27	simul video	34	88	10	2	0.07
24-10-2012	James	27	video	40	100	0	0	0
24-10-2012	James	28	observer	30	0	90	10	0.55
24-10-2012	James	28	simul video	28	0	70	30	0.65
24-10-2012	James	28	video	25	0	50	50	0.75
24-10-2012	James	29	observer	34	0	100	0	0.5
24-10-2012	James	29	simul video	41	20	70	10	0.45
24-10-2012	James	29	video	39	20	70	10	0.45

## Sheet: Lab_Short term consistency
Date	Time	Observer	TankID	FishID	observation	Latency	%Chamber	%open	%coral	location
16/11/2012	09:34:00	Jon	1	1	1	38	30	60	10	0.6
16/11/2012	11:26:00	Jon	1	1	2	34	0	35	65	0.175
16/11/2012	14:55:00	James	1	1	3	2	20	40	40	0.4
16/11/2012	09:56:00	Jon	4	2	1	30	95	5	0	0.975
16/11/2012	11:37:00	Jon	4	2	2	50	100	0	0	1
16/11/2012	15:01:00	James	4	2	3	28	100	0	0	1
16/11/2012	10:29:00	James	5	3	1	180	100	0	0	1
16/11/2012	12:04:00	James	5	3	2	63	95	5	0	0.975
16/11/2012	15:07:00	James	5	3	3	180	100	0	0	1
16/11/2012	10:21:00	James	6	4	1	6	95	5	0	0.975
16/11/2012	11:57:00	James	6	4	2	6	40	60	0	0.7
16/11/2012	15:12:00	James	6	4	3	6	35	40	25	0.55
16/11/2012	10:13:00	James	7	5	1	76	20	80	0	0.6
16/11/2012	11:50:00	James	7	5	2	75	20	80	0	0.6
16/11/2012	15:19:00	James	7	5	3	10	40	60	0	0.7
16/11/2012	10:06:00	James	8	6	1	50	60	30	10	0.75
16/11/2012	11:43:00	James	8	6	2	33	95	5	0	0.975
16/11/2012	15:25:00	James	8	6	3	21	100	0	0	1
16/11/2012	09:58:00	James	9	7	1	62	20	75	5	0.575
16/11/2012	11:36:00	James	9	7	2	36	20	0	80	0.2
16/11/2012	15:31:00	James	9	7	3	9	55	0	45	0.55
16/11/2012	09:51:00	James	10	8	1	20	20	80	0	0.6
16/11/2012	11:28:00	James	10	8	2	70	100	0	0	1
16/11/2012	15:38:00	James	10	8	3	32	100	0	0	1
16/11/2012	10:22:00	Jon	14	9	1	65	70	30	0	0.85
16/11/2012	11:51:00	Jon	14	9	2	51	95	0	5	0.95
16/11/2012	15:47:00	Jon	14	9	3	16	40	20	40	0.5
16/11/2012	10:29:00	Jon	15	10	1	160	30	70	0	0.65
16/11/2012	11:57:00	Jon	15	10	2	70	40	60	0	0.7
16/11/2012	15:47:00	James	15	10	3	30	80	10	10	0.85

## Sheet: Field vs lab
lab_Date	lab_Time	lab_Observer	lab_TankID	FishID	lab_Latency	Chamber	open	coral	lab_location	lab_agg latency	lab_agg strikes	field_observer	field_time	field_ReefID	field_latency	field_Bite rate	field_DV	field_%Bottom	field_%middle	field_%top	field_height	field_Agg Lat	field_agg strike
18/10/2007	10:57:00	Jon	1	1	1	0	0	100	0	0	0	James	14:46:00	5	1	19	2	100	0	0	0	0	0
18/10/2008	11:07:00	Jon	2	2	114	99	1	0	0.995	0	0	James	14:48:00	6	5	14	2	100	0	0	0	13	0
18/10/2009	11:12:00	Jon	3	3	4	82	3	15	0.835	28	53	James	14:52:00	8	3	29	3	100	0	0	0	0	0
18/10/2010	10:14:00	Jon	4	4	1	0	0	100	0	0	0	James	14:38:00	2	2	24	1	100	0	0	0	0	0
18/10/2011	10:09:00	Jon	5	5	180	0	0	0	0	0	0	James	14:51:00	7	4	34	10	100	0	0	0	19	17
18/10/2012	10:04:00	Jon	6	6	114	100	0	0	1	0	0	James	14:44:00	4	6	53	3	100	0	0	0	0	0
18/10/2013	10:00:00	James	7	7	180	20	10	70	0.25	34	4	James	14:37:00	1	4	54	2	100	0	0	0	0	0
18/10/2014	10:11:00	James	8	8	63	5	0	95	0.05	0	0	James	14:40:00	3	5	31	2	100	0	0	0	0	0
19/10/2016	10:50:00	Jon	2	9	47	87	13	0	0.935	0	0	James	13:12:00	2	2	58	2	100	0	0	0	0	0
19/10/2017	10:57:00	Jon	3	10	24	97	3	0	0.985	0	0	James	12:21:00	3	4	38	1	0	100	0	0.5	25	0
19/10/2021	10:58:00	James	5	11	1	10	88	2	0.54	11	141	James	13:32:00	5	1	34	1	100	0	0	0	0	0
19/10/2020	10:49:00	James	6	12	100	100	0	0	1	56	0	James	13:38:00	6	26	22	2	100	0	0	0	0	0
19/10/2012	09:09:00	Jon	7	13	1	25	10	65	0.3	0	0	James	13:48:00	7	1	13	4	100	0	0	0	15	2
19/10/2013	09:28:00	Jon	8	14	1	3	3	90	0.045	44	21	James	13:56:00	8	10	16	3	0	100	0	0.5	0	0
19/10/2014	09:38:00	Jon	9	15	32	80	20	0	0.9	0	0	James	02:03:00	9	12	19	2	5	90	5	0.5	46	0
19/10/2015	09:48:00	Jon	10	16	1	95	5	0	0.975	23	0	James	02:12:00	10	1	36	4	100	0	0	0	0	0
20/10/2012	09:42:00	James	9	17	3	5	90	5	0.5	0	0	James	12:33:00	4	3	34	2	0	100	0	0.5	43	2
20/10/2013	09:24:00	James	10	18	180	100	0	0	1	0	0	James	12:39:00	7	3	14	2	100	0	0	0	0	0
20/10/2014	09:28:00	James	8	19	18	0	2	98	0.01	0	0	James	12:44:00	10	1	16	4	0	90	10	0.55	0	0
20/10/2015	09:35:00	James	7	20	26	2	49	49	0.265	0	0	James	12:41:00	8	16	19	2	100	0	0	0	0	0
20/10/2016	09:50:00	James	6	21	14	0	10	90	0.05	0	0	James	12:28:00	1	2	63	2	100	0	0	0	12	4
20/10/2017	09:56:00	James	1	22	1	0	0	100	0	0	0	James	12:37:00	6	3	25	4	100	0	0	0	0	0
20/10/2018	09:30:00	Jon	2	23	36	5	70	25	0.4	0	0	James	12:35:00	5	1	30	4	100	0	0	0	4	14
20/10/2020	09:44:00	Jon	4	24	1	100	0	0	1	0	0	James	12:43:00	9	4	24	4	80	10	10	0.15	47	0
20/10/2021	09:50:00	Jon	5	25	12	65	43	2	0.865	40	17	James	12:30:00	2	2	43	4	30	70	0	0.35	0	0
21/10/2012	09:13:00	Jon	8	26	85	20	50	30	0.45	58	21	James	13:15:00	5	4	12	5	0	70	30	0.65	7	12
21/10/2014	09:27:00	Jon	6	27	17	90	10	0	0.95	32	10	James	13:16:00	6	4	13	2	0	100	0	0.5	0	0
21/10/2015	09:34:00	Jon	5	28	73	75	0	25	0.75	0	0	James	13:08:00	1	2	23	4	80	20	0	0.1	0	0
21/10/2016	09:09:00	James	1	29	1	0	10	90	0.05	39	31	James	13:18:00	7	3	10	3	50	50	0	0.25	0	0
21/10/2017	09:16:00	James	2	30	61	5	95	0	0.525	36	53	James	13:10:00	2	2	40	3	100	0	0	0	0	0
21/10/2018	09:24:00	James	3	31	19	33	34	33	0.5	6	35	James	13:11:00	3	4	30	3	100	0	0	0	12	2
21/10/2019	09:32:00	James	4	32	39	95	5	0	0.975	0	0	James	13:13:00	4	4	20	3	100	0	0	0	6	0
